# Supplementary material for: Data encoding for healthcare data democratization and information leakage prevention
Source: Nat Commun. 2024 Feb 21;15:1582. doi: 10.1038/s41467-024-45777-z (PMC10882022; doi:10.1038/s41467-024-45777-z)
Supplement: Supplementary file 4 — Source Data [file 41467_2024_45777_MOESM4_ESM.xlsx]

## Sheet: Fig 2a
Figure 2a
Encoding Method	No Encoding	No Encoding	No Encoding	No Encoding	No Encoding	Random Projection	Random Projection	Random Projection	Random Projection	Random Projection	Quantum Encoding	Quantum Encoding	Quantum Encoding	Quantum Encoding	Quantum Encoding	No Encoding	No Encoding	No Encoding	No Encoding	No Encoding	Random Projection	Random Projection	Random Projection	Random Projection	Random Projection	Quantum Encoding	Quantum Encoding	Quantum Encoding	Quantum Encoding	Quantum Encoding	No Encoding	No Encoding	No Encoding	No Encoding	No Encoding	Random Projection	Random Projection	Random Projection	Random Projection	Random Projection	Quantum Encoding	Quantum Encoding	Quantum Encoding	Quantum Encoding	Quantum Encoding	No Encoding	No Encoding	No Encoding	No Encoding
Model	LSTM	LSTM	LSTM	LSTM	LSTM	LSTM	LSTM	LSTM	LSTM	LSTM	LSTM	LSTM	LSTM	LSTM	LSTM	ViT	ViT	ViT	ViT	ViT	ViT	ViT	ViT	ViT	ViT	ViT	ViT	ViT	ViT	ViT	Transformer	Transformer	Transformer	Transformer	Transformer	Transformer	Transformer	Transformer	Transformer	Transformer	Transformer	Transformer	Transformer	Transformer	Transformer	TCN	TCN	TCN	TCN
AUROC	0.8515	0.85	0.8495	0.852	0.851	0.718	0.7165	0.7175	0.7185	0.718	0.8195	0.822	0.8215	0.8207	0.821	0.841	0.8405	0.8396	0.839	0.84	0.7225	0.7215	0.723	0.7232	0.7225	0.799	0.801	0.7995	0.8	0.7997	0.8415	0.8405	0.843	0.842	0.8425	0.728	0.7285	0.729	0.7275	0.7286	0.818	0.8195	0.82	0.8195	0.821	0.852	0.851	0.8515	0.8514
[truncated: 26 more columns]

## Sheet: Fig 2b
Figure 2b
Encoding Method	No Encoding	No Encoding	No Encoding	No Encoding	No Encoding	Random Projection	Random Projection	Random Projection	Random Projection	Random Projection	Quantum Encoding	Quantum Encoding	Quantum Encoding	Quantum Encoding	Quantum Encoding	No Encoding	No Encoding	No Encoding	No Encoding	No Encoding	Quantum Encoding	Quantum Encoding	Quantum Encoding	Quantum Encoding	Quantum Encoding	Random Projection	Random Projection	Random Projection	Random Projection	Random Projection	No Encoding	No Encoding	No Encoding	No Encoding	No Encoding	Random Projection	Random Projection	Random Projection	Random Projection	Random Projection	Quantum Encoding	Quantum Encoding	Quantum Encoding	Quantum Encoding	Quantum Encoding	No Encoding	No Encoding	No Encoding	No Encoding
Model	LSTM	LSTM	LSTM	LSTM	LSTM	LSTM	LSTM	LSTM	LSTM	LSTM	LSTM	LSTM	LSTM	LSTM	LSTM	ViT	ViT	ViT	ViT	ViT	ViT	ViT	ViT	ViT	ViT	ViT	ViT	ViT	ViT	ViT	Transformer	Transformer	Transformer	Transformer	Transformer	Transformer	Transformer	Transformer	Transformer	Transformer	Transformer	Transformer	Transformer	Transformer	Transformer	TCN	TCN	TCN	TCN
AUROC	0.8466	0.8475	0.846	0.8481	0.8488	0.5966	0.5988	0.5991	0.5915	0.592	0.78	0.788	0.7825	0.7835	0.7875	0.8325	0.83	0.835	0.8336	0.8325	0.769	0.761	0.7695	0.769	0.76	0.645	0.651	0.6475	0.6495	0.6481	0.83	0.8285	0.8295	0.831	0.832	0.6878	0.681	0.6835	0.6845	0.685	0.7752	0.771	0.778	0.779	0.7785	0.8492	0.8525	0.8487	0.8518
[truncated: 26 more columns]

## Sheet: Fig 2c
Figure 2c
Encoding Method	No Encoding	No Encoding	No Encoding	No Encoding	No Encoding	Random Projection	Random Projection	Random Projection	Random Projection	Random Projection	Quantum Encoding	Quantum Encoding	Quantum Encoding	Quantum Encoding	Quantum Encoding	No Encoding	No Encoding	No Encoding	No Encoding	No Encoding	Quantum Encoding	Quantum Encoding	Quantum Encoding	Quantum Encoding	Quantum Encoding	Random Projection	Random Projection	Random Projection	Random Projection	Random Projection	No Encoding	No Encoding	No Encoding	No Encoding	No Encoding	Quantum Encoding	Quantum Encoding	Quantum Encoding	Quantum Encoding	Quantum Encoding	Random Projection	Random Projection	Random Projection	Random Projection	Random Projection	No Encoding	No Encoding	No Encoding	No Encoding
Model	LSTM	LSTM	LSTM	LSTM	LSTM	LSTM	LSTM	LSTM	LSTM	LSTM	LSTM	LSTM	LSTM	LSTM	LSTM	ViT	ViT	ViT	ViT	ViT	ViT	ViT	ViT	ViT	ViT	ViT	ViT	ViT	ViT	ViT	Transformer	Transformer	Transformer	Transformer	Transformer	Transformer	Transformer	Transformer	Transformer	Transformer	Transformer	Transformer	Transformer	Transformer	Transformer	TCN	TCN	TCN	TCN
AUROC	0.7727	0.7698	0.77	0.771	0.7691	0.6453	0.6475	0.6415	0.648	0.639	0.7533	0.7522	0.7515	0.754	0.7535	0.7656	0.7675	0.769	0.7648	0.767	0.7353	0.7375	0.738	0.7391	0.7341	0.6545	0.6512	0.65	0.6575	0.658	0.769	0.77	0.7615	0.765	0.7675	0.746	0.7475	0.745	0.7505	0.749	0.6845	0.6812	0.68	0.6875	0.6823	0.7725	0.7715	0.7735	0.772
[truncated: 26 more columns]

## Sheet: Fig 2d
Figure 2d
Encoding Method	No Encoding	No Encoding	No Encoding	No Encoding	No Encoding	Random Projection	Random Projection	Random Projection	Random Projection	Random Projection	Quantum Encoding	Quantum Encoding	Quantum Encoding	Quantum Encoding	Quantum Encoding	No Encoding	No Encoding	No Encoding	No Encoding	No Encoding	Random Projection	Random Projection	Random Projection	Random Projection	Random Projection	Quantum Encoding	Quantum Encoding	Quantum Encoding	Quantum Encoding	Quantum Encoding	No Encoding	No Encoding	No Encoding	No Encoding	No Encoding	Random Projection	Random Projection	Random Projection	Random Projection	Random Projection	Quantum Encoding	Quantum Encoding	Quantum Encoding	Quantum Encoding	Quantum Encoding	No Encoding	No Encoding	No Encoding	No Encoding
AUROC	0.8515	0.85	0.8495	0.852	0.851	0.718	0.7165	0.7175	0.7185	0.718	0.8195	0.822	0.8215	0.8207	0.821	0.841	0.8405	0.8396	0.839	0.84	0.7225	0.7215	0.723	0.7232	0.7225	0.799	0.801	0.7995	0.8	0.7997	0.8415	0.8405	0.843	0.842	0.8425	0.728	0.7285	0.729	0.7275	0.7286	0.818	0.8195	0.82	0.8195	0.821	0.852	0.851	0.8515	0.8514
[truncated: 26 more columns]

## Sheet: Fig 2e
Figure 2e
Encoding Method	No Encoding	No Encoding	No Encoding	No Encoding	No Encoding	Random Projection	Random Projection	Random Projection	Random Projection	Random Projection	Quantum Encoding	Quantum Encoding	Quantum Encoding	Quantum Encoding	Quantum Encoding	No Encoding	No Encoding	No Encoding	No Encoding	No Encoding	Quantum Encoding	Quantum Encoding	Quantum Encoding	Quantum Encoding	Quantum Encoding	Random Projection	Random Projection	Random Projection	Random Projection	Random Projection	No Encoding	No Encoding	No Encoding	No Encoding	No Encoding	Random Projection	Random Projection	Random Projection	Random Projection	Random Projection	Quantum Encoding	Quantum Encoding	Quantum Encoding	Quantum Encoding	Quantum Encoding	No Encoding	No Encoding	No Encoding	No Encoding
AUROC	0.8466	0.8475	0.846	0.8481	0.8488	0.5966	0.5988	0.5991	0.5915	0.592	0.78	0.788	0.7825	0.7835	0.7875	0.8325	0.83	0.835	0.8336	0.8325	0.769	0.761	0.7695	0.769	0.76	0.645	0.651	0.6475	0.6495	0.6481	0.83	0.8285	0.8295	0.831	0.832	0.6878	0.681	0.6835	0.6845	0.685	0.7752	0.771	0.778	0.779	0.7785	0.8492	0.8525	0.8487	0.8518
[truncated: 26 more columns]

## Sheet: Fig 2f
Figure 2f
Encoding Method	No Encoding	No Encoding	No Encoding	No Encoding	No Encoding	Random Projection	Random Projection	Random Projection	Random Projection	Random Projection	Quantum Encoding	Quantum Encoding	Quantum Encoding	Quantum Encoding	Quantum Encoding	No Encoding	No Encoding	No Encoding	No Encoding	No Encoding	Quantum Encoding	Quantum Encoding	Quantum Encoding	Quantum Encoding	Quantum Encoding	Random Projection	Random Projection	Random Projection	Random Projection	Random Projection	No Encoding	No Encoding	No Encoding	No Encoding	No Encoding	Quantum Encoding	Quantum Encoding	Quantum Encoding	Quantum Encoding	Quantum Encoding	Random Projection	Random Projection	Random Projection	Random Projection	Random Projection	No Encoding	No Encoding	No Encoding	No Encoding
AUROC	0.7727	0.7698	0.77	0.771	0.7691	0.6453	0.6475	0.6415	0.648	0.639	0.7533	0.7522	0.7515	0.754	0.7535	0.7656	0.7675	0.769	0.7648	0.767	0.7353	0.7375	0.738	0.7391	0.7341	0.6545	0.6512	0.65	0.6575	0.658	0.769	0.77	0.7615	0.765	0.7675	0.746	0.7475	0.745	0.7505	0.749	0.6845	0.6812	0.68	0.6875	0.6823	0.7725	0.7715	0.7735	0.772
[truncated: 26 more columns]

## Sheet: Fig 3a
Figure 3a
Encoding Method	No Encoding	No Encoding	No Encoding	No Encoding	No Encoding	Random Projection	Random Projection	Random Projection	Random Projection	Random Projection	Quantum Encoding	Quantum Encoding	Quantum Encoding	Quantum Encoding	Quantum Encoding	No Encoding	No Encoding	No Encoding	No Encoding	No Encoding	Random Projection	Random Projection	Random Projection	Random Projection	Random Projection	Quantum Encoding	Quantum Encoding	Quantum Encoding	Quantum Encoding	Quantum Encoding	No Encoding	No Encoding	No Encoding	No Encoding	No Encoding	No Encoding	Random Projection	Random Projection	Random Projection	Random Projection	Random Projection	Quantum Encoding	Quantum Encoding	Quantum Encoding	Quantum Encoding	Quantum Encoding	No Encoding	No Encoding	No Encoding
Model	LSTM	LSTM	LSTM	LSTM	LSTM	LSTM	LSTM	LSTM	LSTM	LSTM	LSTM	LSTM	LSTM	LSTM	LSTM	ViT	ViT	ViT	ViT	ViT	ViT	ViT	ViT	ViT	ViT	ViT	ViT	ViT	ViT	ViT	Transformer	Transformer	Transformer	Transformer	Transformer	Transformer	Transformer	Transformer	Transformer	Transformer	Transformer	Transformer	Transformer	Transformer	Transformer	Transformer	TCN	TCN	TCN
AUROC	0.6919	0.705	0.6987	0.6957	0.7	0.5026	0.489	0.5055	0.5075	0.495	0.5364	0.5395	0.5305	0.541	0.5355	0.675	0.669	0.679	0.6725	0.677	0.4877	0.4928	0.4895	0.49	0.491	0.5412	0.54	0.5395	0.537	0.5387	0.674	0.6725	0.671	0.673	0.6735	0.6704	0.5177	0.5205	0.518	0.515	0.5165	0.5559	0.552	0.55	0.557	0.5545	0.664	0.669	0.6645
[truncated: 27 more columns]

## Sheet: Fig 3b
Figure 3b
Encoding Method	No Encoding	No Encoding	No Encoding	No Encoding	No Encoding	Random Projection	Random Projection	Random Projection	Random Projection	Random Projection	Quantum Encoding	Quantum Encoding	Quantum Encoding	Quantum Encoding	Quantum Encoding	No Encoding	No Encoding	No Encoding	No Encoding	No Encoding	Random Projection	Random Projection	Random Projection	Random Projection	Random Projection	Quantum Encoding	Quantum Encoding	Quantum Encoding	Quantum Encoding	Quantum Encoding	No Encoding	No Encoding	No Encoding	No Encoding	No Encoding	No Encoding	Quantum Encoding	Quantum Encoding	Quantum Encoding	Quantum Encoding	Quantum Encoding	Random Projection	Random Projection	Random Projection	Random Projection	Random Projection	No Encoding	No Encoding	No Encoding
Model	LSTM	LSTM	LSTM	LSTM	LSTM	LSTM	LSTM	LSTM	LSTM	LSTM	LSTM	LSTM	LSTM	LSTM	LSTM	VIT	VIT	VIT	VIT	VIT	VIT	VIT	VIT	VIT	VIT	VIT	VIT	VIT	VIT	VIT	Transformer	Transformer	Transformer	Transformer	Transformer	Transformer	Transformer	Transformer	Transformer	Transformer	Transformer	Transformer	Transformer	Transformer	Transformer	Transformer	TCN	TCN	TCN
AUROC	0.8053	0.801	0.8011	0.799	0.81	0.5026	0.489	0.5055	0.5075	0.495	0.579	0.575	0.5775	0.5785	0.5765	0.7	0.7075	0.705	0.7025	0.7054	0.547	0.551	0.5485	0.549	0.55	0.5512	0.5525	0.555	0.5575	0.5595	0.75	0.7499	0.751	0.749	0.7495	0.748	0.5777	0.5705	0.578	0.575	0.5765	0.5459	0.542	0.54	0.547	0.5445	0.75	0.752	0.7495
[truncated: 27 more columns]

## Sheet: Fig 3c
Figure 3c
Encoding Method	No Encoding	No Encoding	No Encoding	No Encoding	No Encoding	Random Projection	Random Projection	Random Projection	Random Projection	Random Projection	Quantum Encoding	Quantum Encoding	Quantum Encoding	Quantum Encoding	Quantum Encoding	No Encoding	No Encoding	No Encoding	No Encoding	No Encoding	Quantum Encoding	Quantum Encoding	Quantum Encoding	Quantum Encoding	Quantum Encoding	Random Projection	Random Projection	Random Projection	Random Projection	Random Projection	No Encoding	No Encoding	No Encoding	No Encoding	No Encoding	Quantum Encoding	Quantum Encoding	Quantum Encoding	Quantum Encoding	Quantum Encoding	Random Projection	Random Projection	Random Projection	Random Projection	Random Projection	No Encoding	No Encoding	No Encoding	No Encoding
Model	LSTM	LSTM	LSTM	LSTM	LSTM	LSTM	LSTM	LSTM	LSTM	LSTM	LSTM	LSTM	LSTM	LSTM	LSTM	ViT	ViT	ViT	ViT	ViT	ViT	ViT	ViT	ViT	ViT	ViT	ViT	ViT	ViT	ViT	Transformer	Transformer	Transformer	Transformer	Transformer	Transformer	Transformer	Transformer	Transformer	Transformer	Transformer	Transformer	Transformer	Transformer	Transformer	TCN	TCN	TCN	TCN
AUROC	0.8776	0.8715	0.875	0.8725	0.878	0.5546	0.551	0.5462	0.5485	0.552	0.645	0.6425	0.6475	0.6451	0.6455	0.8625	0.861	0.8635	0.865	0.8615	0.6652	0.6625	0.6675	0.668	0.6653	0.585	0.583	0.5875	0.589	0.585	0.907	0.912	0.909	0.9085	0.9095	0.715	0.7195	0.714	0.7184	0.712	0.595	0.593	0.5975	0.59	0.595	0.795	0.791	0.7925	0.797
[truncated: 26 more columns]

## Sheet: Fig 3d
Figure 3d
Encoding Method	No Encoding	No Encoding	No Encoding	No Encoding	No Encoding	Random Projection	Random Projection	Random Projection	Random Projection	Random Projection	Quantum Encoding	Quantum Encoding	Quantum Encoding	Quantum Encoding	Quantum Encoding	No Encoding	No Encoding	No Encoding	No Encoding	No Encoding	Random Projection	Random Projection	Random Projection	Random Projection	Random Projection	Quantum Encoding	Quantum Encoding	Quantum Encoding	Quantum Encoding	Quantum Encoding	No Encoding	No Encoding	No Encoding	No Encoding	No Encoding	No Encoding	Random Projection	Random Projection	Random Projection	Random Projection	Random Projection	Quantum Encoding	Quantum Encoding	Quantum Encoding	Quantum Encoding	Quantum Encoding	No Encoding	No Encoding	No Encoding
AUROC	0.6919	0.705	0.6987	0.6957	0.7	0.5026	0.489	0.5055	0.5075	0.495	0.5364	0.5395	0.5305	0.541	0.5355	0.675	0.669	0.679	0.6725	0.677	0.4877	0.4928	0.4895	0.49	0.491	0.5412	0.54	0.5395	0.537	0.5387	0.674	0.6725	0.671	0.673	0.6735	0.6704	0.5177	0.5205	0.518	0.515	0.5165	0.5559	0.552	0.55	0.557	0.5545	0.664	0.669	0.6645
[truncated: 27 more columns]

[truncated: 58 more sheets: Fig 3e, Fig 3f, Fig 4a, Fig 4b, Fig 4c, Fig 4d, Fig 4e, Fig 4f, Fig 4g, Fig 4h, Fig 5a, Fig 5b, Fig 5c, Fig 6a, Fig 6b, Fig 6c, Fig 6d, Fig 7a, Fig 7b, Fig 7c …]
